# Supplementary material for: Management and Prognosis of Patients with Mild Traumatic Brain Injury: A Narrative Review
Source: Brain Sci. 2026 Feb 28;16(3):273. doi: 10.3390/brainsci16030273 (PMC13023580; doi:10.3390/brainsci16030273)
Supplement: Supplementary file 1 [file brainsci-16-00273-s001.zip]

Archive with 1 entries (1 files):
- brainsci-4149234-SI.pdf
